# Supplementary material for: Citizen science and online data: Opportunities and challenges for snake ecology and action against snakebite
Source: Toxicon X. 2021 Jun 22;9-10:100071. doi: 10.1016/j.toxcx.2021.100071 (PMC8264216; doi:10.1016/j.toxcx.2021.100071)
Supplement: Multimedia component 2 [file mmc2.csv]

	species	continent	family	mivs	year	authority
8	Achalinus ater	Asia	Xenodermidae	0	1937	BOURRET, 1937
11	Achalinus hainanus	Asia	Xenodermidae	0	1975	HUANG, 1975
12	Achalinus jinggangensis	Asia	Xenodermidae	0	1983	(ZONG & MA, 1983)
23	Achalinus zugorum	Asia	Xenodermidae	0	2020	MILLER, DAVIS, LUONG, DO, PHAM, ZIEGLER, LEE, DE QUEIROZ, REYNOLDS & NGUYEN, 2020
29	Acutotyphlops banaorum	Asia	Typhlopidae	0	2007	WALLACH, BROWN, DIESMOS & GEE, 2007
30	Acutotyphlops infralabialis	Australia	Typhlopidae	0	1918	(WAITE, 1918)
31	Acutotyphlops kunuaensis	Australia	Typhlopidae	0	1995	WALLACH, 1995
35	Adelophis foxi	South America	Colubridae	0	1968	ROSSMAN & BLANEY, 1968
37	Adelphicos ibarrorum	South America	Colubridae	0	1988	CAMPBELL & BRODIE, 1988
42	Aeluroglena cucullata	Africa	Colubridae	0	1898	BOULENGER, 1898
45	Afrotyphlops anomalus	Africa	Typhlopidae	0	1873	(BOCAGE, 1873)
47	Afrotyphlops blanfordii	Africa	Typhlopidae	0	1889	(BOULENGER, 1889)
48	Afrotyphlops brevis	Africa	Typhlopidae	0	1929	(SCORTECCI, 1929)
49	Afrotyphlops calabresii	Africa	Typhlopidae	0	1965	(GANS & LAURENT, 1965)
52	Afrotyphlops cuneirostris	Africa	Typhlopidae	0	1879	(PETERS, 1879)
55	Afrotyphlops gierrai	Africa	Typhlopidae	0	1897	(MOCQUARD, 1897)
56	Afrotyphlops kaimosae	Africa	Typhlopidae	0	1935	(LOVERIDGE, 1935)
57	Afrotyphlops liberiensis	Africa	Typhlopidae	0	1848	(HALLOWELL, 1848)
60	Afrotyphlops nanus	Africa	Typhlopidae	0	2009	BROADLEY & WALLACH, 2009
63	Afrotyphlops platyrhynchus	Africa	Typhlopidae	0	1910	(STERNFELD, 1910)
65	Afrotyphlops rondoensis	Africa	Typhlopidae	0	1942	(LOVERIDGE, 1942)
69	Afrotyphlops steinhausi	Africa	Typhlopidae	0	1909	(WERNER, 1909)
70	Afrotyphlops tanganicanus	Africa	Typhlopidae	0	1964	(LAURENT, 1964)
71	Afrotyphlops usambaricus	Africa	Typhlopidae	0	1964	(LAURENT, 1964)
96	Aipysurus fuscus	marine	Elapidae	maybe	1837	(TSCHUDI, 1837)
99	Aipysurus pooleorum	marine	Elapidae	maybe	1974	SMITH, 1974
100	Aipysurus tenuis	marine	Elapidae	maybe	1913	LÖNNBERG & ANDERSSON, 1913
115	Amblyodipsas dimidiata	Africa	Lamprophiidae	0	1888	(GÜNTHER, 1888)
119	Amblyodipsas rodhaini	Africa	Lamprophiidae	0	1930	(DE WITTE, 1930)
120	Amblyodipsas teitana	Africa	Lamprophiidae	0	1971	BROADLEY, 1971
127	Amerotyphlops lehneri	South America	Typhlopidae	0	1926	(ROUX, 1926)
137	Amerotyphlops yonenagae	South America	Typhlopidae	0	1991	(RODRIGUES, 1991)
138	Amnesteophis melanauchen	South America	Colubridae	0	1863	(JAN, 1863)
146	Anilios batillus	Australia	Typhlopidae	0	1894	(WAITE, 1894)
155	Anilios fossor	Australia	Typhlopidae	0	2015	SHEA, 2015
161	Anilios insperatus	Australia	Typhlopidae	0	2015	VENCHI, WILSON & BORSBOOM, 2015
164	Anilios leucoproctus	Australia	Typhlopidae	0	1889	(BOULENGER, 1889)
166	Anilios longissimus	Australia	Typhlopidae	0	1998	(APLIN, 1998)
167	Anilios margaretae	Australia	Typhlopidae	0	1981	(STORR, 1981)
168	Anilios micromma	Australia	Typhlopidae	0	1981	(STORR, 1981)
169	Anilios minimus	Australia	Typhlopidae	0	1929	(KINGHORN, 1929)
176	Anilios robertsi	Australia	Typhlopidae	0	1998	(COUPER, COVACEVICH, WILSON, 1998)
179	Anilios systenos	Australia	Typhlopidae	0	2017	ELLIS & DOUGHTY, 2017
181	Anilios tovelli	Australia	Typhlopidae	0	1945	(LOVERIDGE, 1945)
182	Anilios troglodytes	Australia	Typhlopidae	0	1981	(STORR, 1981)
184	Anilios vagurima	Australia	Typhlopidae	0	2019	ELLIS, 2019
187	Anilios yampiensis	Australia	Typhlopidae	0	1981	(STORR, 1981)
188	Anilios yirrikalae	Australia	Typhlopidae	0	1942	(KINGHORN, 1942)
191	Anomalepis aspinosus	South America	Anomalepididae	0	1939	TAYLOR, 1939
193	Anomalepis flavapices	South America	Anomalepididae	0	1957	PETERS, 1957
198	Anoplohydrus aemulans	Asia	Colubridae	0	1909	WERNER, 1909
204	Antillotyphlops annae	Australia	Typhlopidae	0	1999	(BREUIL, 1999)
205	Antillotyphlops catapontus	South America	Typhlopidae	0	1966	(THOMAS, 1966)
208	Antillotyphlops granti	South America	Typhlopidae	0	1935	(RUTHVEN & GAIGE, 1935)
209	Antillotyphlops guadeloupensis	South America	Typhlopidae	0	1966	(RICHMOND, 1966)
211	Antillotyphlops monastus	South America	Typhlopidae	0	1966	(THOMAS, 1966)
212	Antillotyphlops monensis	South America	Typhlopidae	0	1926	(SCHMIDT, 1926)
213	Antillotyphlops naugus	South America	Typhlopidae	0	1966	(THOMAS, 1966)
215	Antillotyphlops richardi	South America	Typhlopidae	0	1844	(DUMÉRIL & BIBRON, 1844)
222	Aparallactus moeruensis	Africa	Lamprophiidae	0	1943	DE WITTE & LAURENT, 1943
223	Aparallactus niger	Africa	Lamprophiidae	0	1897	BOULENGER, 1897
234	Apostolepis breviceps	South America	Colubridae	0	2001	HARVEY, GONZALES & SCROCCHI, 2001
236	Apostolepis cerradoensis	South America	Colubridae	0	2003	DE LEMA, 2003
239	Apostolepis dorbignyi	South America	Colubridae	0	1837	(SCHLEGEL, 1837)
242	Apostolepis goiasensis	South America	Colubridae	0	1942	PRADO, 1942
243	Apostolepis intermedia	South America	Colubridae	0	1898	KOSLOWSKY, 1898
245	Apostolepis lineata	South America	Colubridae	0	1887	COPE, 1887
251	Apostolepis nigroterminata	South America	Colubridae	0	1896	BOULENGER, 1896
255	Apostolepis quirogai	South America	Colubridae	0	1998	GIRAUDO & SCROCCHI, 1998
257	Apostolepis serrana	South America	Colubridae	0	2006	DE LEMA & RENNER, 2006
258	Apostolepis striata	South America	Colubridae	0	2004	DE LEMA, 2004
261	Apostolepis underwoodi	South America	Colubridae	0	2017	LEMA & CAMPBELL, 2017
262	Apostolepis vittata	South America	Colubridae	0	1887	(COPE, 1887)
263	Aprosdoketophis andreonei	Africa	Colubridae	0	2010	WALLACH, LANZA & NISTRI, 2010
267	Argyrogena vittacaudata	Asia	Colubridae	0	1854	(BLYTH, 1854)
268	Argyrophis bothriorhynchus	Asia	Typhlopidae	0	1864	(GÜNTHER, 1864)
270	Argyrophis fuscus	Asia	Typhlopidae	0	1851	(DUMÉRIL, 1851)
271	Argyrophis giadinhensis	Asia	Typhlopidae	0	1937	(BOURRET, 1937)
272	Argyrophis hypsobothrius	Asia	Typhlopidae	0	1917	(WERNER, 1917)
273	Argyrophis klemmeri	Asia	Typhlopidae	0	1962	(TAYLOR, 1962)
274	Argyrophis koshunensis	Asia	Typhlopidae	0	1916	(OSHIMA, 1916)
277	Argyrophis roxaneae	Asia	Typhlopidae	0	2001	(WALLACH, 2001)
278	Argyrophis siamensis	Asia	Typhlopidae	0	1864	(GÜNTHER, 1864)
279	Argyrophis trangensis	Asia	Typhlopidae	0	1962	(TAYLOR, 1962)
281	Arrhyton ainictum	South America	Colubridae	0	1981	SCHWARTZ & GARRIDO, 1981
287	Arrhyton tanyplectum	South America	Colubridae	0	1981	SCHWARTZ & GARRIDO, 1981
299	Aspidura deraniyagalae	Asia	Colubridae	0	1982	GANS & FETCHO, 1982
320	Atheris hetfieldi	Africa	Viperidae	1	2020	CERÍACO, MARQUES & BAUER, 2020
323	Atheris katangensis	Africa	Viperidae	1	1953	DE WITTE, 1953
333	Atractaspis battersbyi	Africa	Lamprophiidae	1	1959	DE WITTE, 1959
335	Atractaspis boulengeri	Africa	Lamprophiidae	1	1897	MOCQUARD, 1897
342	Atractaspis engdahli	Africa	Lamprophiidae	1	1913	LÖNNBERG & ANDERSSON, 1913
345	Atractaspis leucomelas	Africa	Lamprophiidae	1	1895	BOULENGER, 1895
346	Atractaspis magrettii	Africa	Lamprophiidae	1	1929	SCORTECCI, 1929
348	Atractaspis micropholis	Africa	Lamprophiidae	1	1872	GÜNTHER, 1872
349	Atractaspis phillipsi	Africa	Lamprophiidae	1	1913	BARBOUR, 1913
351	Atractaspis scorteccii	Africa	Lamprophiidae	1	1949	PARKER, 1949
353	Atractus aboiporu	South America	Colubridae	0	2019	MELO-SAMPAIO, PASSOS, FOUQUET, COSTA-PRUDENTE & TORRES-CARVAJAL, 2019
354	Atractus acheronius	South America	Colubridae	0	2009	PASSOS, RIVAS-FUENMAYOR & BARRIO-AMORÓS, 2009
356	Atractus alphonsehogei	South America	Colubridae	0	1983	DA CUNHA & DO NASCIMENTO, 1983
357	Atractus altagratiae	South America	Colubridae	0	2008	PASSOS & FERNANDES, 2008
358	Atractus alytogrammus	South America	Colubridae	0	2014	KÖHLER & KIECKBUSCH, 2014
359	Atractus andinus	South America	Colubridae	0	1944	PRADO, 1944
360	Atractus apophis	South America	Colubridae	0	2010	PASSOS & LYNCH, 2010
362	Atractus atratus	South America	Colubridae	0	2010	PASSOS & LYNCH, 2010
363	Atractus attenuates	South America	Colubridae	0	2006	MYERS & SCHARGEL, 2006
364	Atractus avernus	South America	Colubridae	0	2009	PASSOS, CHIESSE, TORRES-CARVAJAL & SAVAGE, 2009
365	Atractus ayeush	South America	Colubridae	0	2011	ESQUEDA, 2011
371	Atractus boulengerii	South America	Colubridae	0	1896	PERACCA, 1896
373	Atractus careolepis	South America	Colubridae	0	2014	KÖHLER & KIECKBUSCH, 2014
378	Atractus chthonius	South America	Colubridae	0	2010	PASSOS & LYNCH, 2010
384	Atractus depressiocellus	South America	Colubridae	0	2003	MYERS, 2003
386	Atractus duidensis	South America	Colubridae	0	1961	ROZE, 1961
388	Atractus echidna	South America	Colubridae	0	2009	PASSOS, MUESES-CISNEROS, LYNCH & FERNANDES, 2009
389	Atractus ecuadorensis	South America	Colubridae	0	1955	SAVAGE, 1955
390	Atractus edioi	South America	Colubridae	0	2005	DA SILVA, RODRIGUES SILVA, RIBEIRO, SOUZA & DO AMARAL SOUZA, 2005
396	Atractus esepe	South America	Colubridae	0	2017	ARTEAGA, MEBERT, VALENCIA, CISNEROS-HEREDIA, PEÑAFIEL, REYES-PUIG, VIEIRA-FERNANDES & GUAYASAMIN, 2017
405	Atractus heliobelluomini	South America	Colubridae	0	2004	SILVA HAAD, 2004
406	Atractus heyeri	South America	Colubridae	0	2015	ESQUEDA & MCDIARMID, 2015
407	Atractus hoogmoedi	South America	Colubridae	0	2010	PRUDENTE & PASSOS, 2010
408	Atractus hostilitractus	South America	Colubridae	0	2003	MYERS, 2003
411	Atractus insipidus	South America	Colubridae	0	1961	ROZE, 1961
417	Atractus loveridgei	South America	Colubridae	0	1930	AMARAL, 1930
418	Atractus macondo	South America	Colubridae	0	2009	PASSOS, LYNCH & FERNANDES, 2009
422	Atractus mariselae	South America	Colubridae	0	1969	LANCINI, 1969
424	Atractus matthewi	South America	Colubridae	0	2004	MARKEZICH & BARRIO-AMORÓS, 2004
425	Atractus medusa	South America	Colubridae	0	2009	PASSOS, MUESES-CISNEROS, LYNCH & FERNANDES, 2009
428	Atractus meridensis	South America	Colubridae	0	2005	ESQUEDA & LA MARCA, 2005
429	Atractus micheleae	South America	Colubridae	0	2005	ESQUEDA & LA MARCA, 2005
431	Atractus mijaresi	South America	Colubridae	0	2005	ESQUEDA & LA MARCA, 2005
434	Atractus multidentatus	South America	Colubridae	0	2009	PASSOS, RIVAS & BARRIO-AMORÓS, 2009
435	Atractus nasutus	South America	Colubridae	0	2009	PASSOS, FERNANDES & LYNCH, 2009
438	Atractus nigricaudus	South America	Colubridae	0	1943	SCHMIDT & WALKER, 1943
439	Atractus nigriventris	South America	Colubridae	0	1933	AMARAL, 1933
444	Atractus ochrosetrus	South America	Colubridae	0	2005	ESQUEDA & LA MARCA, 2005
445	Atractus oculotemporalis	South America	Colubridae	0	1932	AMARAL, 1932
452	Atractus pauciscutatus	South America	Colubridae	0	1943	SCHMIDT & WALKER, 1943
453	Atractus peruvianus	South America	Colubridae	0	1862	(JAN, 1862)
456	Atractus punctiventris	South America	Colubridae	0	1933	AMARAL, 1933
470	Atractus steyermarki	South America	Colubridae	0	1958	ROZE, 1958
471	Atractus stygius	South America	Colubridae	0	2019	PASSOS, AZEVEDO, NOGUEIRA, FERNANDES & SWAYA, 2019
472	Atractus surucucu	South America	Colubridae	0	2008	PRUDENTE, 2008
473	Atractus tamaensis	South America	Colubridae	0	2005	ESQUEDA & LA MARCA, 2005
475	Atractus taphorni	South America	Colubridae	0	2002	SCHARGEL & GARCÍA-PÉREZ, 2002
477	Atractus thalesdelemai	South America	Colubridae	0	2005	PASSOS, FERNANDES & ZANELLA, 2005
484	Atractus trivittatus	South America	Colubridae	0	1933	AMARAL, 1933
487	Atractus variegatus	South America	Colubridae	0	1942	PRADO, 1942
488	Atractus ventrimaculatus	South America	Colubridae	0	1905	BOULENGER, 1905
490	Atractus vertebrolineatus	South America	Colubridae	0	1941	PRADO, 1941
491	Atractus vittatus	South America	Colubridae	0	1894	BOULENGER, 1894
534	Boaedon littoralis	Africa	Lamprophiidae	0	2016	TRAPE & MEDIANNIKOV, 2016
536	Boaedon maculatus	Africa	Lamprophiidae	0	1932	PARKER, 1932
541	Boaedon upembae	Africa	Lamprophiidae	0	1954	LAURENT, 1954
572	Boiga saengsomi	Asia	Colubridae	0	1985	NUTAPHAND, 1985
584	Borikenophis sanctaecrucis	South America	Colubridae	0	1862	(COPE, 1862)
585	Borikenophis variegatus	South America	Colubridae	0	1926	(SCHMIDT, 1926)
653	Brachyorrhos albus	Asia	Homalopsidae	0	1758	(LINNAEUS, 1758)
654	Brachyorrhos gastrotaenius	Asia	Homalopsidae	0	1860	(BLEEKER, 1860)
656	Brachyorrhos wallacei	Asia	Homalopsidae	0	2012	MURPHY, MUMPUNI, DE LANG, GOWER & SANDERS, 2012
664	Brygophis coulangesi	Africa	Lamprophiidae	0	1988	(DOMERGUE, 1988)
666	Buhoma procterae	Africa	Lamprophiidae	0	1922	(LOVERIDGE, 1922)
676	Bungarus magnimaculatus	Asia	Elapidae	1	1901	WALL & EVANS, 1901
690	Calamaria abstrusa	Asia	Colubridae	0	1965	INGER & MARX, 1965
691	Calamaria acutirostris	Asia	Colubridae	0	1896	BOULENGER, 1896
693	Calamaria alidae	Asia	Colubridae	0	1920	BOULENGER, 1920
695	Calamaria apraeocularis	Asia	Colubridae	0	1927	SMITH, 1927
700	Calamaria boesemani	Asia	Colubridae	0	1965	INGER & MARX, 1965
703	Calamaria buchi	Asia	Colubridae	0	1955	MARX & INGER, 1955
705	Calamaria ceramensis	Asia	Colubridae	0	1913	DE ROOIJ, 1913
706	Calamaria concolor	Asia	Colubridae	0	2010	ORLOV, TRUONG, TAO, ANANJEVA & CUC, 2010
707	Calamaria crassa	Asia	Colubridae	0	1922	LIDTH DE JEUDE, 1922
708	Calamaria curta	Asia	Colubridae	0	1896	BOULENGER, 1896
709	Calamaria doederleini	Asia	Colubridae	0	1902	GOUGH, 1902
711	Calamaria eiselti	Asia	Colubridae	0	1965	INGER & MARX, 1965
712	Calamaria everetti	Asia	Colubridae	0	1893	BOULENGER, 1893
713	Calamaria forcarti	Asia	Colubridae	0	1965	INGER & MARX, 1965
717	Calamaria gracillima	Asia	Colubridae	0	1872	(GÜNTHER, 1872)
721	Calamaria javanica	Asia	Colubridae	0	1891	BOULENGER, 1891
722	Calamaria joloensis	Asia	Colubridae	0	1922	TAYLOR, 1922
723	Calamaria lateralis	Asia	Colubridae	0	1890	MOCQUARD, 1890
724	Calamaria lautensis	Asia	Colubridae	0	1917	DE ROOIJ, 1917
725	Calamaria leucogaster	Asia	Colubridae	0	1860	BLEEKER, 1860
730	Calamaria lumholtzi	Asia	Colubridae	0	1923	ANDERSSON, 1923
732	Calamaria mecheli	Asia	Colubridae	0	1901	SCHENKEL, 1901
733	Calamaria melanota	Asia	Colubridae	0	1862	JAN, 1862
735	Calamaria muelleri	Asia	Colubridae	0	1896	BOULENGER, 1896
737	Calamaria palavanensis	Asia	Colubridae	0	1965	INGER & MARX, 1965
739	Calamaria pfefferi	Asia	Colubridae	0	1901	STEJNEGER, 1901
740	Calamaria prakkei	Asia	Colubridae	0	1893	LIDTH DE JEUDE, 1893
741	Calamaria rebentischi	Asia	Colubridae	0	1860	BLEEKER, 1860
742	Calamaria sangi	Asia	Colubridae	0	2009	TRUONG, KOCH & ZIEGLER, 2009
747	Calamaria suluensis	Asia	Colubridae	0	1922	TAYLOR, 1922
748	Calamaria sumatrana	Asia	Colubridae	0	1870	EDELING, 1870
749	Calamaria thanhi	Asia	Colubridae	0	2005	ZIEGLER & QUYET, 2005
750	Calamaria ulmeri	Asia	Colubridae	0	1940	SACKETT, 1940
754	Calamodontophis ronaldoi	South America	Colubridae	0	2006	FRANCO, DE CARVALHO CINTRA & DE LEMA, 2006
755	Calamophis jobiensis	Asia	Homalopsidae	0	1874	MEYER, 1874
756	Calamophis katesandersae	Asia	Homalopsidae	0	2012	MURPHY, 2012
757	Calamophis ruuddelangi	Asia	Homalopsidae	0	2012	MURPHY, 2012
758	Calamophis sharonbrooksae	Asia	Homalopsidae	0	2012	MURPHY, 2012
760	Calamorhabdium kuekenthali	Asia	Colubridae	0	1898	BOETTGER, 1898
771	Calliophis salitan	Asia	Elapidae	1	2018	BROWN, SMART, LEVITON & SMITH, 2018
783	Cathetorhinus melanocephalus	NA	Gerrhopilidae	0	1844	DUMÉRIL & BIBRON, 1844
792	Cenaspis aenigma	South America	Colubridae	0	2018	CAMPBELL, SMITH & HALL, 2018
799	Cerberus microlepis	Asia	Homalopsidae	0	1896	BOULENGER, 1896
808	Chamaelycus christyi	Africa	Lamprophiidae	0	1919	BOULENGER, 1919
810	Chamaelycus parkeri	Africa	Lamprophiidae	0	1934	(ANGEL, 1934)
814	Chersodromus australis	South America	Colubridae	0	2018	CANSECO-MÁRQUEZ, RAMÍREZ-GONZÁLEZ & CAMPBELL, 2018
829	Chilorhinophis butleri	Africa	Lamprophiidae	0	1907	WERNER, 1907
845	Chironius leucometapus	South America	Colubridae	0	1993	DIXON, WIEST & CEI, 1993
853	Chironius vincenti	South America	Colubridae	0	1891	(BOULENGER, 1891)
864	Clelia errabunda	South America	Colubridae	0	1993	UNDERWOOD, 1993
866	Clelia langeri	South America	Colubridae	0	2005	REICHLE & EMBERT, 2005
884	Compsophis vinckei	Africa	Lamprophiidae	0	1988	(DOMERGUE, 1988)
885	Compsophis zeny	Africa	Lamprophiidae	0	1996	(CADLE, 1996)
887	Coniophanes andresensis	North America	Colubridae	0	1937	BAILEY, 1937
892	Coniophanes joanae	South America	Colubridae	0	1966	MYERS, 1966
894	Coniophanes longinquus	South America	Colubridae	0	1989	CADLE, 1989
902	Conophis morai	South America	Colubridae	0	2002	PEREZ-HIGAREDA, LOPEZ-LUNA & SMITH, 2002
905	Conopsis amphisticha	South America	Colubridae	0	1945	(SMITH & LAUFE, 1945)
921	Coronelaps lepidus	South America	Colubridae	0	1861	(REINHARDT, 1861)
967	Crotaphopeltis braestrupi	Africa	Colubridae	0	1985	RASMUSSEN, 1985
974	Cryptophis incredibilis	Australia	Elapidae	maybe	1985	(WELLS & WELLINGTON, 1985)
978	Cubatyphlops anchaurus	South America	Typhlopidae	0	2007	(THOMAS & HEDGES, 2007)
982	Cubatyphlops caymanensis	South America	Typhlopidae	0	1940	(SACKETT, 1940)
984	Cubatyphlops epactius	South America	Typhlopidae	0	1968	(THOMAS, 1968)
985	Cubatyphlops golyathi	South America	Typhlopidae	0	2009	(DOMINGUEZ & MORENO, 2009)
987	Cubatyphlops paradoxus	South America	Typhlopidae	0	1968	(THOMAS, 1968)
989	Cubatyphlops satelles	South America	Typhlopidae	0	2007	(THOMAS & HEDGES, 2007)
990	Cubophis brooksi	North America	Colubridae	0	1914	(BARBOUR, 1914)
993	Cubophis fuscicauda	North America	Colubridae	0	1888	(GARMAN, 1888)
994	Cubophis ruttyi	North America	Colubridae	0	1941	(GRANT, 1941)
999	Cylindrophis aruensis	Asia	Cylindrophiidae	0	1920	BOULENGER, 1920
1000	Cylindrophis boulengeri	Asia	Cylindrophiidae	0	1911	ROUX, 1911
1002	Cylindrophis isolepis	Asia	Cylindrophiidae	0	1896	BOULENGER, 1896
1008	Cylindrophis osheai	Asia	Cylindrophiidae	0	2018	KIECKBUSCH, MADER, KAISER & MECKE, 2018
1010	Cylindrophis slowinskii	Asia	Cylindrophiidae	0	2020	BERNSTEIN, BAUER, MCGUIRE, ARIDA, KAISER, KIECKBUSCH & MECKE, 2020
1018	Dasypeltis arabica	Africa	Colubridae	0	2018	BROADLEY & BATES, 2018
1054	Dendrelaphis flavescens	Asia	Colubridae	0	1994	GAULKE, 1994
1057	Dendrelaphis gastrostictus	Australia	Colubridae	0	1894	(BOULENGER, 1894)
1060	Dendrelaphis grismeri	Asia	Colubridae	0	2008	VOGEL & VAN ROOIJEN, 2008
1062	Dendrelaphis hollinrakei	Asia	Colubridae	0	2002	LAZELL, 2002
1065	Dendrelaphis keiensis	Asia	Colubridae	0	1926	(MERTENS, 1926)
1069	Dendrelaphis lorentzii	Australia	Colubridae	0	1911	(LIDTH DE JEUDE, 1911)
1072	Dendrelaphis modestus	Asia	Colubridae	0	1894	BOULENGER, 1894
1075	Dendrelaphis oliveri	Asia	Colubridae	0	1950	(TAYLOR, 1950)
1076	Dendrelaphis papuensis	Australia	Colubridae	0	1895	BOULENGER, 1895
1087	Dendrelaphis walli	Asia	Colubridae	0	2011	VOGEL & VAN ROOIJEN, 2011
1112	Diaphorolepis laevis	South America	Colubridae	0	1923	WERNER, 1923
1130	Dipsas baliomelas	South America	Colubridae	0	2008	HARVEY, 2008
1137	Dipsas chaparensis	South America	Colubridae	0	1992	REYNOLDS & FOSTER, 1992
1149	Dipsas maxillaris	South America	Colubridae	0	1910	(WERNER, 1910)
1153	Dipsas oligozonata	South America	Colubridae	0	1989	ORCES & ALMENDARIZ, 1989
1157	Dipsas pakaraima	South America	Colubridae	0	2004	MACCULLOCH & LATHROP, 2004
1164	Dipsas schunkii	South America	Colubridae	0	1908	(BOULENGER, 1908)
1170	Dipsas vagus	South America	Colubridae	0	1863	(JAN, 1863)
1191	Drymarchon margaritae	South America	Colubridae	0	1959	ROZE, 1959
1197	Drymoluber apurimacensis	South America	Colubridae	0	2004	LEHR, CARRILLO & HOCKING, 2004
1223	Echis megalocephalus	Africa	Viperidae	1	1990	CHERLIN, 1990
1228	Eirenis aurolineatus	Asia	Colubridae	0	1919	(VENZMER, 1919)
1244	Eirenis rafsanjanicus	Asia	Colubridae	0	2020	AKBARPOUR, RASTEGAR-POUYANI, FATHINIA & RASTEGAR-POUYANI, 2020
1245	Eirenis rechingeri	Asia	Colubridae	0	1971	EISELT, 1971
1268	Elapoidis sumatrana	Asia	Colubridae	0	1860	BLEEKER, 1860
1273	Elapsoidea broadleyi	Africa	Elapidae	maybe	1997	JAKOBSEN, 1997
1276	Elapsoidea laticincta	Africa	Elapidae	maybe	1919	(WERNER, 1919)
1282	Emmochliophis fugleri	South America	Colubridae	0	1969	FRITTS & SMITH, 1969
1283	Emmochliophis miops	South America	Colubridae	0	1898	(BOULENGER, 1898)
1289	Enhydris innominata	Asia	Homalopsidae	0	1875	(MORICE, 1875)
1298	Epacrophis boulengeri	Africa	Leptotyphlopidae	0	1913	(BOETTGER, 1913)
1299	Epacrophis drewesi	Africa	Leptotyphlopidae	0	1996	(WALLACH, 1996)
1300	Epacrophis reticulatus	Africa	Leptotyphlopidae	0	1906	(BOULENGER, 1906)
1308	Epictia alfredschmidti	South America	Leptotyphlopidae	0	2002	(LEHR, WALLACH, KÖHLER & AGUILAR, 2002)
1320	Epictia melanura	South America	Leptotyphlopidae	0	1943	(SCHMIDT & WALKER, 1943)
1323	Epictia peruviana	South America	Leptotyphlopidae	0	1969	(OREJAS-MIRANDA, 1969)
1326	Epictia rioignis	South America	Leptotyphlopidae	0	2019	KOCH, MARTINS & SCHWEIGER, 2019
1327	Epictia rubrolineata	South America	Leptotyphlopidae	0	1901	(WERNER, 1901)
1338	Epictia undecimstriata	South America	Leptotyphlopidae	0	1839	(SCHLEGEL, 1839)
1339	Epictia unicolor	South America	Leptotyphlopidae	0	1913	(WERNER, 1913)
1341	Epictia vellardi	South America	Leptotyphlopidae	0	1984	(LAURENT, 1984)
1345	Epictia wynni	South America	Leptotyphlopidae	0	2016	WALLACH, 2016
1349	Erythrolamprus albertguentheri	South America	Colubridae	0	2012	(GRAZZIOTIN, ZAHER, MURPHY, SCROCCHI, BENAVIDES, ZHANG & BONATTO, 2012)
1351	Erythrolamprus andinus	South America	Colubridae	0	1983	(DIXON, 1983)
1363	Erythrolamprus guentheri	South America	Colubridae	0	1883	GARMAN, 1883
1364	Erythrolamprus ingeri	South America	Colubridae	0	1958	(ROZE, 1958)
1366	Erythrolamprus janaleeae	South America	Colubridae	0	2000	(DIXON, 2000)
1376	Erythrolamprus perfuscus	South America	Colubridae	0	1862	(COPE, 1862)
1380	Erythrolamprus pyburni	South America	Colubridae	0	1979	(MARKEZICH & DIXON, 1979)
1383	Erythrolamprus rochai	South America	Colubridae	0	2019	ASCENSO, COSTA & PRUDENTE, 2019
1386	Erythrolamprus subocularis	South America	Colubridae	0	1902	(BOULENGER, 1902)
1389	Erythrolamprus torrenicola	South America	Colubridae	0	1991	(DONNELLY & MYERS, 1991)
1390	Erythrolamprus trebbaui	South America	Colubridae	0	1958	(ROZE, 1958)
1395	Erythrolamprus williamsi	South America	Colubridae	0	1958	(ROZE, 1958)
1406	Eryx somalicus	Africa	Boidae	0	1939	SCORTECCI, 1939
1407	Eryx vittatus	Asia	Boidae	0	1959	(CHERNOV, 1959)
1409	Etheridgeum pulchrum	Asia	Colubridae	0	1924	(WERNER, 1924)
1416	Euprepiophis perlaceus	Asia	Colubridae	0	1929	(STEJNEGER, 1929)
1426	Ficimia ramirezi	South America	Colubridae	0	1949	SMITH & LANGEBARTEL, 1949
1427	Ficimia ruspator	South America	Colubridae	0	1941	SMITH & TAYLOR, 1941
1429	Ficimia variegata	South America	Colubridae	0	1858	(GÜNTHER, 1858)
1469	Geophis isthmicus	South America	Colubridae	0	1894	(BOULENGER, 1894)
1470	Geophis juarezi	South America	Colubridae	0	2003	NIETO-MONTES DE OCA, 2003
1471	Geophis juliai	South America	Colubridae	0	2001	PÉREZ-HIGAREDA, SMITH & LÓPEZ-LUNA, 2001
1473	Geophis laticollaris	South America	Colubridae	0	1965	SMITH, LYNCH & ALTIG, 1965
1487	Geophis rostralis	South America	Colubridae	0	1865	JAN, 1865
1499	Gerrhopilus addisoni	Asia	Gerrhopilidae	0	2017	KRAUS, 2017
1500	Gerrhopilus andamanensis	Asia	Gerrhopilidae	0	1871	(STOLICZKA, 1871)
1501	Gerrhopilus ater	Asia	Gerrhopilidae	0	1839	(SCHLEGEL, 1839)
1503	Gerrhopilus bisubocularis	Asia	Gerrhopilidae	0	1893	(BOETTGER, 1893)
1505	Gerrhopilus depressiceps	Australia	Gerrhopilidae	0	1913	(STERNFELD, 1913)
1506	Gerrhopilus eurydice	Asia	Gerrhopilidae	0	2017	KRAUS, 2017
1507	Gerrhopilus floweri	Asia	Gerrhopilidae	0	1899	(BOULENGER, 1899)
1508	Gerrhopilus fredparkeri	Australia	Gerrhopilidae	0	1996	(WALLACH, 1996)
1509	Gerrhopilus hades	Australia	Gerrhopilidae	0	2005	(KRAUS, 2005)
1510	Gerrhopilus hedraeus	Asia	Gerrhopilidae	0	1950	(SAVAGE, 1950)
1511	Gerrhopilus inornatus	Australia	Gerrhopilidae	0	1888	(BOULENGER, 1888)
1512	Gerrhopilus lestes	Asia	Gerrhopilidae	0	2017	KRAUS, 2017
1513	Gerrhopilus mcdowelli	Australia	Gerrhopilidae	0	1996	(WALLACH, 1996)
1515	Gerrhopilus oligolepis	Asia	Gerrhopilidae	0	1909	(WALL, 1909)
1518	Gerrhopilus tindalli	Asia	Gerrhopilidae	0	1943	(SMITH, 1943)
1538	Gongylosoma nicobariensis	Asia	Colubridae	0	1870	(STOLICZKA, 1870)
1541	Gonionotophis grantii	Africa	Lamprophiidae	0	1863	(GÜNTHER, 1863)
1557	Gyiophis maculosa	Asia	Homalopsidae	0	1881	(BLANFORD, 1881)
1568	Hebius arquus	Asia	Colubridae	0	2010	(DAVID & VOGEL, 2010)
1573	Hebius celebicum	Asia	Colubridae	0	1878	(PETERS & DORIA, 1878)
1574	Hebius chapaensis	Asia	Colubridae	0	1934	(BOURRET, 1934)
1575	Hebius clerki	Asia	Colubridae	0	1925	(WALL, 1925)
1576	Hebius concelarum	Asia	Colubridae	0	1963	(MALNATE, 1963)
1580	Hebius frenatum	Asia	Colubridae	0	1923	(DUNN, 1923)
1581	Hebius groundwateri	Asia	Colubridae	0	1922	(SMITH, 1922)
1583	Hebius ishigakiense	Asia	Colubridae	0	1960	(MALNATE & MUNSTERMAN, 1960)
1584	Hebius johannis	Asia	Colubridae	0	1908	(BOULENGER, 1908)
1585	Hebius kerinciense	Asia	Colubridae	0	2003	(DAVID & DAS, 2003)
1587	Hebius lacrima	Asia	Colubridae	0	2019	PURKAYASTHA & DAVID, 2019
1591	Hebius modestum	Asia	Colubridae	0	1875	(GÜNTHER, 1875)
1593	Hebius nicobariense	Asia	Colubridae	0	1891	(SCLATER, 1891)
1596	Hebius parallelum	Asia	Colubridae	0	1890	(BOULENGER, 1890)
1602	Hebius sarasinorum	Asia	Colubridae	0	1896	(BOULENGER, 1896)
1605	Hebius taronense	Asia	Colubridae	0	1940	(SMITH, 1940)
1625	Helicops tapajonicus	South America	Colubridae	0	2005	DA FROTA, 2005
1627	Helicops yacu	South America	Colubridae	0	1975	ROSSMAN & DIXON, 1975
1628	Helminthophis flavoterminatus	South America	Anomalepididae	0	1858	(PETERS, 1858)
1645	Herpetoreas burbrinki	Asia	Colubridae	0	2014	GUO, ZHU, LIU, ZHNAG, LI, HUANG & PYRON, 2014
1646	Herpetoreas pealii	Asia	Colubridae	0	1891	(SCLATER, 1891)
1657	Heurnia ventromaculata	Asia	Homalopsidae	0	1926	JONG, 1926
1666	Homalopsis hardwickii	Asia	Homalopsidae	0	1842	GRAY, 1842
1677	Hydrablabes praefrontalis	Asia	Colubridae	0	1890	(MOCQUARD, 1890)
1678	Hydraethiops laevis	Africa	Colubridae	0	1904	BOULENGER, 1904
1684	Hydromorphus dunni	South America	Colubridae	0	1942	SLEVIN, 1942
1687	Hydrophis atriceps	marine	Elapidae	maybe	1864	GÜNTHER, 1864
1689	Hydrophis bituberculatus	marine	Elapidae	maybe	1873	PETERS, 1873
1692	Hydrophis cantoris	marine	Elapidae	maybe	1864	GÜNTHER, 1864
1702	Hydrophis hendersoni	marine	Elapidae	maybe	1903	(BOULENGER, 1903)
1706	Hydrophis klossi	marine	Elapidae	maybe	1912	BOULENGER, 1912
1710	Hydrophis macdowelli	marine	Elapidae	maybe	1983	KHARIN, 1983
1714	Hydrophis melanosoma	marine	Elapidae	maybe	1864	GÜNTHER, 1864
1715	Hydrophis nigrocinctus	marine	Elapidae	maybe	1803	DAUDIN, 1803
1716	Hydrophis obscurus	marine	Elapidae	maybe	1803	DAUDIN, 1803
1720	Hydrophis pacificus	marine	Elapidae	maybe	1896	BOULENGER, 1896
1721	Hydrophis parviceps	marine	Elapidae	maybe	1935	SMITH, 1935
1729	Hydrophis stricticollis	marine	Elapidae	maybe	1864	GÜNTHER, 1864
1730	Hydrophis torquatus	marine	Elapidae	maybe	1864	GÜNTHER, 1864
1732	Hydrophis vorisi	marine	Elapidae	maybe	1984	KHARIN, 1984
1740	Hypoptophis wilsonii	Africa	Lamprophiidae	0	1908	BOULENGER, 1908
1749	Hypsiglena unaocularus	South America	Colubridae	0	1946	TANNER, 1946
1750	Hypsirhynchus ater	South America	Colubridae	0	1851	(GOSSE, 1851)
1753	Hypsirhynchus funereus	South America	Colubridae	0	1862	(COPE, 1862)
1754	Hypsirhynchus melanichnus	South America	Colubridae	0	1862	(COPE, 1862)
1757	Hypsirhynchus scalaris	South America	Colubridae	0	1862	COPE, 1862
1758	Hypsiscopus matannensis	Asia	Homalopsidae	0	1897	(BOULENGER, 1897)
1760	Ialtris agyrtes	South America	Colubridae	0	1976	SCHWARTZ & ROSSMAN, 1976
1761	Ialtris dorsalis	South America	Colubridae	0	1858	(GÜNTHER, 1858)
1762	Ialtris haetianus	South America	Colubridae	0	1935	(COCHRAN, 1935)
1763	Ialtris parishi	North America	Colubridae	0	1932	COCHRAN, 1932
1764	Iguanognathus werneri	Asia	Colubridae	0	1898	BOULENGER, 1898
1768	Imantodes guane	South America	Colubridae	0	2015	MISSASSI & PRUDENTE, 2015
1773	Indotyphlops ahsanai	Asia	Typhlopidae	0	1999	(KHAN, 1999)
1776	Indotyphlops exiguus	Asia	Typhlopidae	0	1864	(JAN, 1864)
1777	Indotyphlops filiformis	Asia	Typhlopidae	0	1844	(DUMÉRIL & BIBRON, 1844)
1778	Indotyphlops jerdoni	Asia	Typhlopidae	0	1890	(BOULENGER, 1890)
1779	Indotyphlops lankaensis	Asia	Typhlopidae	0	1947	(TAYLOR, 1947)
1780	Indotyphlops lazelli	Asia	Typhlopidae	0	2004	(WALLACH & PAUWELS, 2004)
1781	Indotyphlops leucomelas	Asia	Typhlopidae	0	1890	(BOULENGER, 1890)
1782	Indotyphlops longissimus	Asia	Typhlopidae	0	1844	(DUMÉRIL & BIBRON, 1844)
1783	Indotyphlops loveridgei	Asia	Typhlopidae	0	1949	(CONSTABLE, 1949)
1784	Indotyphlops madgemintonae	Asia	Typhlopidae	0	1999	(KHAN, 1999)
1785	Indotyphlops malcolmi	Asia	Typhlopidae	0	1947	(TAYLOR, 1947)
1786	Indotyphlops meszoelyi	Asia	Typhlopidae	0	1999	(WALLACH, 1999)
1787	Indotyphlops mollyozakiae	Asia	Typhlopidae	0	2020	(WALLACH, 2020)
1788	Indotyphlops pammeces	Asia	Typhlopidae	0	1864	(GÜNTHER, 1864)
1790	Indotyphlops schmutzi	Asia	Typhlopidae	0	1980	(AUFFENBERG, 1980)
1791	Indotyphlops tenebrarum	Asia	Typhlopidae	0	1947	(TAYLOR, 1947)
1792	Indotyphlops tenuicollis	Asia	Typhlopidae	0	1864	(PETERS, 1864)
1793	Indotyphlops veddae	Asia	Typhlopidae	0	1947	(TAYLOR, 1947)
1794	Indotyphlops violaceus	Asia	Typhlopidae	0	1947	(TAYLOR, 1947)
1798	Ithycyphus goudoti	Africa	Lamprophiidae	0	1837	(SCHLEGEL, 1837)
1802	Karnsophis siantaris	Asia	Homalopsidae	0	2013	MURPHY & VORIS, 2013
1804	Kladirostratus togoensis	Africa	Lamprophiidae	0	1893	(MATSCHIE, 1893)
1805	Kualatahan pahangensis	Asia	Homalopsidae	0	1946	(TWEEDIE, 1946)
1878	Leptotyphlops emini	Africa	Leptotyphlopidae	0	1890	(BOULENGER, 1890)
1879	Leptotyphlops howelli	Africa	Leptotyphlopidae	0	2007	BROADLEY & WALLACH, 2007
1883	Leptotyphlops keniensis	Africa	Leptotyphlopidae	0	2007	BROADLEY & WALLACH, 2007
1884	Leptotyphlops latirostris	Africa	Leptotyphlopidae	0	1912	(STERNFELD, 1912)
1886	Leptotyphlops mbanjensis	Africa	Leptotyphlopidae	0	2007	BROADLEY & WALLACH, 2007
1889	Leptotyphlops nigroterminus	Africa	Leptotyphlopidae	0	2007	BROADLEY & WALLACH, 2007
1890	Leptotyphlops pembae	Africa	Leptotyphlopidae	0	1941	LOVERIDGE, 1941
1892	Leptotyphlops pungwensis	Africa	Leptotyphlopidae	0	1997	BROADLEY & WALLACH, 1997
1896	Letheobia acutirostrata	Africa	Typhlopidae	0	1916	(ANDERSSON, 1916)
1898	Letheobia angeli	Africa	Typhlopidae	0	1952	(GUIBÉ, 1952)
1899	Letheobia caeca	Africa	Typhlopidae	0	1856	(DUMÉRIL, 1856)
1900	Letheobia coecatus	Africa	Typhlopidae	0	1864	JAN, 1864
1901	Letheobia crossii	Africa	Typhlopidae	0	1893	(BOULENGER, 1893)
1902	Letheobia debilis	Africa	Typhlopidae	0	1990	(JOGER, 1990)
1905	Letheobia erythraea	Africa	Typhlopidae	0	1929	(SCORTECCI, 1929)
1906	Letheobia feae	Africa	Typhlopidae	0	1906	(BOULENGER, 1906)
1909	Letheobia jubana	Africa	Typhlopidae	0	2007	BROADLEY & WALLACH, 2007
1910	Letheobia kibarae	Africa	Typhlopidae	0	1953	(DE WITTE, 1953)
1911	Letheobia largeni	Africa	Typhlopidae	0	2007	BROADLEY & WALLACH, 2007
1912	Letheobia leucosticta	Africa	Typhlopidae	0	1898	(BOULENGER, 1898)
1914	Letheobia lumbriciformis	Africa	Typhlopidae	0	1874	(PETERS, 1874)
1915	Letheobia manni	Africa	Typhlopidae	0	1941	(LOVERIDGE, 1941)
1917	Letheobia newtoni	Africa	Typhlopidae	0	1890	(BOCAGE, 1890)
1918	Letheobia pallida	Africa	Typhlopidae	0	1868	COPE, 1868
1919	Letheobia pauwelsi	Africa	Typhlopidae	0	2005	WALLACH, 2005
1920	Letheobia pembana	Africa	Typhlopidae	0	2007	BROADLEY & WALLACH, 2007
1921	Letheobia praeocularis	Africa	Typhlopidae	0	1894	(STEJNEGER, 1894)
1922	Letheobia rufescens	Africa	Typhlopidae	0	1916	(CHABANAUD, 1916)
1925	Letheobia stejnegeri	Africa	Typhlopidae	0	1931	(LOVERIDGE, 1931)
1926	Letheobia sudanensis	Africa	Typhlopidae	0	1923	(SCHMIDT, 1923)
1927	Letheobia swahilica	Africa	Typhlopidae	0	2007	(BROADLEY & WALLACH, 2007)
1928	Letheobia toritensis	Africa	Typhlopidae	0	2007	BROADLEY & WALLACH, 2007
1929	Letheobia uluguruensis	Africa	Typhlopidae	0	1928	(BARBOUR & LOVERIDGE, 1928)
1931	Letheobia wittei	Africa	Typhlopidae	0	1974	(ROUX-ESTÈVE, 1974)
1932	Letheobia zenkeri	Africa	Typhlopidae	0	1908	STERNFELD, 1908
1941	Limaformosa savorgnani	Africa	Lamprophiidae	0	1887	(MOCQUARD, 1887)
1949	Lioheterophis iheringi	South America	Colubridae	0	1935	AMARAL, 1935
1968	Liopholidophis baderi	Africa	Lamprophiidae	0	2013	GLAW, KUCHARZEWSKI, NAGY, HAWLITSCHEK & VENCES, 2013
1978	Liotyphlops argaleus	South America	Anomalepididae	0	1984	DIXON & KOFRON, 1984
1981	Liotyphlops haadi	South America	Anomalepididae	0	2008	SILVA-HAAD, FRANCO & MALDONADO, 2008
1982	Liotyphlops schubarti	South America	Anomalepididae	0	1948	VANZOLINI, 1948
1991	Lycodon alcalai	Asia	Colubridae	0	1994	OTA & ROSS, 1994
1995	Lycodon bibonius	Asia	Colubridae	0	1994	OTA & ROSS, 1994
2003	Lycodon chrysoprateros	Asia	Colubridae	0	1994	OTA & ROSS, 1994
2010	Lycodon fausti	Asia	Colubridae	0	2002	GAULKE, 2002
2022	Lycodon kundui	Asia	Colubridae	0	1943	SMITH, 1943
2029	Lycodon multizonatus	Asia	Colubridae	0	1981	(ZHAO & JIANG, 1981)
2035	Lycodon philippinus	Asia	Colubridae	0	1909	GRIFFIN, 1909
2043	Lycodon solivagus	Asia	Colubridae	0	1994	OTA & ROSS, 1994
2044	Lycodon stormi	Asia	Colubridae	0	1892	BOETTGER, 1892
2049	Lycodon tessellatus	Asia	Colubridae	0	1863	JAN, 1863
2054	Lycodon zayuensis	Asia	Colubridae	0	2020	JIANG, WANG, JIN & CHE, 2020
2059	Lycodonomorphus leleupi	Africa	Lamprophiidae	0	1950	(LAURENT, 1950)
2063	Lycodonomorphus subtaeniatus	Africa	Lamprophiidae	0	1954	LAURENT, 1954
2065	Lycodryas carleti	Africa	Lamprophiidae	0	1995	(DOMERGUE, 1995)
2070	Lycodryas guentheri	Africa	Lamprophiidae	0	1896	(BOULENGER, 1896)
2072	Lycodryas inornatus	Africa	Lamprophiidae	0	1896	(BOULENGER, 1896)
2080	Lycophidion hellmichi	Africa	Lamprophiidae	0	1964	LAURENT, 1964
2081	Lycophidion irroratum	Africa	Lamprophiidae	0	1819	(LEACH, 1819)
2083	Lycophidion meleagre	Africa	Lamprophiidae	0	1893	BOULENGER, 1893
2089	Lycophidion pembanum	Africa	Lamprophiidae	0	1968	LAURENT, 1968
2091	Lycophidion semiannule	Africa	Lamprophiidae	0	1854	PETERS, 1854
2105	Lytorhynchus gasperetti	Asia	Colubridae	0	1977	LEVITON, 1977
2114	Macrocalamus jasoni	Asia	Colubridae	0	1972	GRANDISON, 1972
2118	Macrocalamus vogeli	Asia	Colubridae	0	2005	DAVID & PAUWELS, 2005
2131	Madatyphlops albanalis	Africa	Typhlopidae	0	1918	(RENDAHL, 1918)
2134	Madatyphlops boettgeri	Africa	Typhlopidae	0	1893	(BOULENGER, 1893)
2135	Madatyphlops cariei	Africa	Typhlopidae	0	1946	HOFFSTETTER, 1946
2136	Madatyphlops comorensis	Africa	Typhlopidae	0	1889	(BOULENGER, 1889)
2139	Madatyphlops madagascariensis	Africa	Typhlopidae	0	1877	(BOETTGER, 1877)
2142	Madatyphlops ocularis	Africa	Typhlopidae	0	1927	(PARKER, 1927)
2144	Madatyphlops reuteri	Africa	Typhlopidae	0	1881	(BOETTGER, 1881)
2149	Malayotyphlops andyi	Asia	Typhlopidae	0	2016	WYNN, DIESMOS & BROWN, 2016
2150	Malayotyphlops canlaonensis	Asia	Typhlopidae	0	1917	(TAYLOR, 1917)
2152	Malayotyphlops collaris	Asia	Typhlopidae	0	1993	(WYNN & LEVITON, 1993)
2153	Malayotyphlops denrorum	Asia	Typhlopidae	0	2016	WYNN, DIESMOS & BROWN, 2016
2154	Malayotyphlops hypogius	Asia	Typhlopidae	0	1950	(SAVAGE, 1950)
2155	Malayotyphlops koekkoeki	Asia	Typhlopidae	0	1934	(BRONGERSMA, 1934)
2156	Malayotyphlops kraalii	Asia	Typhlopidae	0	1874	(DORIA, 1874)
2157	Malayotyphlops luzonensis	Asia	Typhlopidae	0	1919	(TAYLOR, 1919)
2158	Malayotyphlops manilae	Asia	Typhlopidae	0	1919	(TAYLOR, 1919)
2159	Malayotyphlops ruber	Asia	Typhlopidae	0	1897	(BOETTGER, 1897)
2176	Mastigodryas amarali	South America	Colubridae	0	1938	(STUART, 1938)
2188	Mehelya egbensis	Africa	Lamprophiidae	0	1966	(DUNGER, 1966)
2189	Mehelya gabouensis	Africa	Lamprophiidae	0	2005	(TRAPE & MANÉ, 2005)
2190	Mehelya laurenti	Africa	Lamprophiidae	0	1959	(DE WITTE, 1959)
2194	Meizodon krameri	Africa	Colubridae	0	1985	SCHÄTTI, 1985
2195	Meizodon plumbiceps	Africa	Colubridae	0	1893	(BOETTGER, 1893)
2221	Micrurus bogerti	South America	Elapidae	1	1967	ROZE, 1967
2230	Micrurus diana	South America	Elapidae	1	1983	ROZE, 1983
2249	Micrurus margaritiferus	South America	Elapidae	1	1967	ROZE, 1967
2251	Micrurus meridensis	South America	Elapidae	1	1989	ROZE, 1989
2258	Micrurus nattereri	South America	Elapidae	1	1952	SCHMIDT, 1952
2264	Micrurus pacaraimae	South America	Elapidae	1	2002	MORATO DE CARVALHO, 2002
2268	Micrurus petersi	South America	Elapidae	1	1967	ROZE, 1967
2282	Micrurus spurrelli	South America	Elapidae	1	1914	(BOULENGER, 1914)
2285	Micrurus stuarti	South America	Elapidae	1	1967	ROZE, 1967
2291	Mintonophis pakistanicus	Asia	Homalopsidae	0	1959	(MERTENS, 1959)
2293	Mitophis asbolepis	South America	Leptotyphlopidae	0	1985	(THOMAS, MCDIARMID & THOMPSON, 1985)
2294	Mitophis calypso	North America	Leptotyphlopidae	0	1985	(THOMAS, MCDIARMID & THOMPSON, 1985)
2295	Mitophis leptepileptus	South America	Leptotyphlopidae	0	1985	(THOMAS, MCDIARMID & THOMPSON, 1985)
2296	Mitophis pyrites	South America	Leptotyphlopidae	0	1965	(THOMAS, 1965)
2319	Myersophis alpestris	Asia	Lamprophiidae	0	1963	TAYLOR, 1963
2324	Myriopholis boueti	Africa	Leptotyphlopidae	0	1917	(CHABANAUD, 1917)
2326	Myriopholis burii	Asia	Leptotyphlopidae	0	1905	(BOULENGER, 1905)
2327	Myriopholis cairi	Africa	Leptotyphlopidae	0	1844	(DUMÉRIL & BIBRON, 1844)
2328	Myriopholis erythraeus	Africa	Leptotyphlopidae	0	1929	(SCORTECCI, 1929)
2330	Myriopholis ionidesi	Africa	Leptotyphlopidae	0	2007	(BROADLEY & WALLACH, 2007)
2331	Myriopholis lanzai	Africa	Leptotyphlopidae	0	2014	BROADLEY, WADE & WALLACH, 2014
2337	Myriopholis occipitalis	Africa	Leptotyphlopidae	0	2019	TRAPE & CHIRIO, 2019
2338	Myriopholis parkeri	Africa	Leptotyphlopidae	0	1999	(BROADLEY, 1999)
2339	Myriopholis perreti	Africa	Leptotyphlopidae	0	1979	(ROUX-ESTÈVE, 1979)
2341	Myriopholis tanae	Africa	Leptotyphlopidae	0	2007	BROADLEY & WALLACH, 2007
2343	Myriopholis yemenica	Africa	Leptotyphlopidae	0	1933	(SCORTECCI, 1933)
2355	Naja christyi	Africa	Elapidae	1	1904	(BOULENGER, 1904)
2380	Namibiana latifrons	Africa	Leptotyphlopidae	0	1908	(STERNFELD, 1908)
2383	Natriciteres bipostocularis	Africa	Colubridae	0	1962	BROADLEY, 1962
2386	Natriciteres pembana	Africa	Colubridae	0	1935	(LOVERIDGE, 1935)
2420	Oligodon annamensis	Asia	Colubridae	0	1953	LEVITON, 1953
2434	Oligodon cruentatus	Asia	Colubridae	0	1868	(GÜNTHER, 1868)
2439	Oligodon eberhardti	Asia	Colubridae	0	1910	PELLEGRIN, 1910
2441	Oligodon erythrorhachis	Asia	Colubridae	0	1910	WALL, 1910
2446	Oligodon hamptoni	Asia	Colubridae	0	1918	BOULENGER, 1918
2449	Oligodon jintakunei	Asia	Colubridae	0	2002	PAUWELS, WALLACH, DAVID, CHANHOME, 2002
2450	Oligodon joynsoni	Asia	Colubridae	0	1917	(SMITH, 1917)
2455	Oligodon lipipengi	Asia	Colubridae	0	2020	JIANG, WANG, LI, DING, DING & CHE, 2020
2456	Oligodon lungshenensis	Asia	Colubridae	0	1978	ZHENG & HUANG, 1978
2458	Oligodon maculatus	Asia	Colubridae	0	1918	(TAYLOR, 1918)
2459	Oligodon mcdougalli	Asia	Colubridae	0	1905	WALL, 1905
2460	Oligodon melaneus	Asia	Colubridae	0	1909	WALL, 1909
2461	Oligodon melanozonatus	Asia	Colubridae	0	1922	WALL, 1922
2462	Oligodon meyerinkii	Asia	Colubridae	0	1891	(STEINDACHNER, 1891)
2463	Oligodon modestus	Asia	Colubridae	0	1864	GÜNTHER, 1864
2464	Oligodon moricei	Asia	Colubridae	0	2008	DAVID, VOGEL & VAN ROOIJEN, 2008
2467	Oligodon nikhili	Asia	Colubridae	0	1982	WHITAKER & DATTATRI, 1982
2469	Oligodon ocellatus	Asia	Colubridae	0	1875	(MORICE, 1875)
2473	Oligodon petronellae	Asia	Colubridae	0	1917	ROUX, 1917
2474	Oligodon planiceps	Asia	Colubridae	0	1888	(BOULENGER, 1888)
2475	Oligodon praefrontalis	Asia	Colubridae	0	1913	WERNER, 1913
2477	Oligodon pulcherrimus	Asia	Colubridae	0	1909	WERNER, 1909
2480	Oligodon saintgironsi	Asia	Colubridae	0	2008	DAVID, VOGEL & PAUWELS, 2008
2488	Oligodon torquatus	Asia	Colubridae	0	1888	(BOULENGER, 1888)
2489	Oligodon travancoricus	Asia	Colubridae	0	1877	BEDDOME, 1877
2491	Oligodon unicolor	Asia	Colubridae	0	1926	(KOPSTEIN, 1926)
2493	Oligodon vertebralis	Asia	Colubridae	0	1865	GÜNTHER, 1865
2495	Oligodon wagneri	Asia	Colubridae	0	2012	DAVID & VOGEL, 2012
2498	Omoadiphas cannula	South America	Colubridae	0	2010	MCCRANIE & CRUZ-DÍAZ, 2010
2499	Omoadiphas texiguatensis	South America	Colubridae	0	2004	MCCRANIE & CASTANEDA, 2004
2504	Ophryacus sphenophrys	South America	Viperidae	1	1960	(SMITH, 1960)
2506	Opisthotropis alcalai	Asia	Colubridae	0	1961	BROWN & LEVITON, 1961
2508	Opisthotropis atra	Asia	Colubridae	0	1872	GÜNTHER, 1872
2511	Opisthotropis daovantieni	Asia	Colubridae	0	1998	ORLOV, DAREVSKY & MURPHY, 1998
2513	Opisthotropis guangxiensis	Asia	Colubridae	0	1978	ZHAO, JIANG & HUANG, 1978
2516	Opisthotropis jacobi	Asia	Colubridae	0	1933	ANGEL & BOURRET, 1933
2517	Opisthotropis kikuzatoi	Asia	Colubridae	0	1958	(OKADA & TAKARA, 1958)
2524	Opisthotropis rugosa	Asia	Colubridae	0	1890	(LIDTH DE JEUDE, 1890)
2526	Opisthotropis spenceri	Asia	Colubridae	0	1918	SMITH, 1918
2527	Opisthotropis tamdaoensis	Asia	Colubridae	0	2008	ZIEGLER, DAVID & VU, 2008
2549	Oxyrhopus doliatus	South America	Colubridae	0	1854	DUMÉRIL, BIBRON & DUMÉRIL, 1854
2556	Oxyrhopus marcapatae	South America	Colubridae	0	1902	(BOULENGER, 1902)
2577	Parafimbrios vietnamensis	Asia	Xenodermidae	0	2018	ZIEGLER, NGO, PHAM, NGUYEN, LE & NGUYEN, 2018
2578	Parahydrophis mertoni	marine	Elapidae	maybe	1910	(ROUX, 1910)
2580	Parapistocalamus hedigeri	Australia	Elapidae	maybe	1934	ROUX, 1934
2594	Pareas mengziensis	Asia	Pareidae	0	2020	WANG, CHE, LIU, KI, JIN, JIANG, SHI & GUO, 2020
2599	Pareas vindumi	Asia	Pareidae	0	2015	VOGEL, 2015
2603	Phalotris concolor	South America	Colubridae	0	1993	FERRAREZZI, 1993
2612	Phalotris nigrilatus	South America	Colubridae	0	1993	FERRAREZZI, 1993
2620	Philodryas boliviana	South America	Colubridae	0	1896	BOULENGER, 1896
2622	Philodryas cordata	South America	Colubridae	0	1991	DONNELLY & MYERS, 1991
2637	Philothamnus girardi	Africa	Colubridae	0	1893	BOCAGE, 1893
2641	Philothamnus hughesi	Africa	Colubridae	0	1990	TRAPE & ROUX-ESTEVE, 1990
2647	Philothamnus pobeguini	Africa	Colubridae	0	1916	(CHABANAUD, 1916)
2649	Philothamnus ruandae	Africa	Colubridae	0	1951	LOVERIDGE, 1951
2656	Phisalixella iarakaensis	Africa	Lamprophiidae	0	1994	(DOMERGUE, 1994)
2674	Platyceps afarensis	Africa	Colubridae	0	2004	SCHÄTTI & INEICH, 2004
2681	Platyceps insulanus	Asia	Colubridae	0	1965	(MERTENS, 1965)
2684	Platyceps largeni	Africa	Colubridae	0	2001	(SCHÄTTI, 2001)
2687	Platyceps noeli	Asia	Colubridae	0	2014	SCHÄTTI, TILLACK, KUCHARZEWSKI, 2014
2691	Platyceps sindhensis	Asia	Colubridae	0	2014	SCHÄTTI, TILLACK, KUCHARZEWSKI, 2014
2692	Platyceps somalicus	Africa	Colubridae	0	1896	(BOULENGER, 1896)
2695	Platyceps variabilis	Asia	Colubridae	0	1905	(BOULENGER, 1905)
2699	Plectrurus aureus	Asia	Uropeltidae	0	1880	BEDDOME, 1880
2705	Poecilopholis cameronensis	Africa	Colubridae	0	1903	BOULENGER, 1903
2710	Polemon christyi	Africa	Lamprophiidae	0	1903	(BOULENGER, 1903)
2713	Polemon gabonensis	Africa	Lamprophiidae	0	1856	DUMÉRIL, 1856
2715	Polemon griseiceps	Africa	Lamprophiidae	0	1947	(LAURENT, 1947)
2718	Polemon robustus	Africa	Lamprophiidae	0	1943	(DE WITTE & LAURENT, 1943)
2738	Prosymna ornatissima	Africa	Lamprophiidae	0	1928	BARBOUR & LOVERIDGE, 1928
2741	Prosymna semifasciata	Africa	Lamprophiidae	0	1995	BROADLEY, 1995
2742	Prosymna somalica	Africa	Lamprophiidae	0	1930	PARKER, 1930
2766	Psammophis ansorgii	Africa	Lamprophiidae	0	1905	BOULENGER, 1905
2828	Pseudoboa haasi	South America	Colubridae	0	1905	(BOETTGER, 1905)
2834	Pseudoboodon gascae	Africa	Lamprophiidae	0	1897	PERACCA, 1897
2858	Pseudorabdion ater	Asia	Colubridae	0	1922	(TAYLOR, 1922)
2860	Pseudorabdion eiselti	Asia	Colubridae	0	1961	INGER & LEVITON, 1961
2863	Pseudorabdion modiglianii	Asia	Colubridae	0	2010	DORIA & PETRI, 2010
2864	Pseudorabdion montanum	Asia	Colubridae	0	1959	LEVITON & BROWN, 1959
2865	Pseudorabdion oxycephalum	Asia	Colubridae	0	1858	(GÜNTHER, 1858)
2866	Pseudorabdion sarasinorum	Asia	Colubridae	0	1895	(MÜLLER, 1895)
2867	Pseudorabdion saravacense	Asia	Colubridae	0	1901	(SHELFORD, 1901)
2868	Pseudorabdion sirambense	Asia	Colubridae	0	2010	DORIA & PETRI, 2010
2869	Pseudorabdion talonuran	Asia	Colubridae	0	1999	BROWN, LEVITON & SISON, 1999
2870	Pseudorabdion taylori	Asia	Colubridae	0	1959	LEVITON & BROWN, 1959
2880	Pseudoxyrhopus ankafinaensis	Africa	Lamprophiidae	0	1994	RAXWORTHY & NUSSBAUM, 1994
2923	Ramphotyphlops becki	Australia	Typhlopidae	0	1948	(TANNER, 1948)
2926	Ramphotyphlops cumingii	Asia	Typhlopidae	0	1845	(GRAY, 1845)
2927	Ramphotyphlops depressus	Australia	Typhlopidae	0	1880	PETERS, 1880
2932	Ramphotyphlops lorenzi	Asia	Typhlopidae	0	1909	(WERNER, 1909)
2933	Ramphotyphlops mansuetus	Australia	Typhlopidae	0	1921	(BARBOUR, 1921)
2934	Ramphotyphlops marxi	Asia	Typhlopidae	0	1993	(WALLACH, 1993)
2937	Ramphotyphlops similis	Asia	Typhlopidae	0	1934	(BRONGERSMA, 1934)
2938	Ramphotyphlops suluensis	Asia	Typhlopidae	0	1918	(TAYLOR, 1918)
2939	Ramphotyphlops supranasalis	Asia	Typhlopidae	0	1934	(BRONGERSMA, 1934)
2940	Ramphotyphlops willeyi	Australia	Typhlopidae	0	1900	(BOULENGER, 1900)
2944	Rena bressoni	South America	Leptotyphlopidae	0	1939	(TAYLOR, 1939)
2952	Rhabdophis akraios	Asia	Colubridae	maybe	2013	DORIA, PETRI, BELLATI, TISO & PISTARINO, 2013
2956	Rhabdophis callichroma	Asia	Colubridae	maybe	1934	(BOURRET, 1934)
2957	Rhabdophis callistus	Asia	Colubridae	maybe	1873	(GÜNTHER, 1873)
2993	Rhadinaea myersi	South America	Colubridae	0	1965	ROSSMAN, 1965
2995	Rhadinaea omiltemana	South America	Colubridae	0	1894	(GÜNTHER, 1894)
2997	Rhadinaea quinquelineata	South America	Colubridae	0	1886	COPE, 1886
2998	Rhadinaea sargenti	South America	Colubridae	0	1939	DUNN & BAILEY, 1939
3000	Rhadinaea vermiculaticeps	South America	Colubridae	0	1860	(COPE, 1860)
3002	Rhadinella donaji	South America	Colubridae	0	2015	CAMPBELL, 2015
3005	Rhadinella hannsteini	South America	Colubridae	0	1949	(STUART, 1949)
3014	Rhadinella posadasi	South America	Colubridae	0	1936	(SLEVIN, 1936)
3018	Rhadinella stadelmani	South America	Colubridae	0	1941	STUART & BAILEY, 1941
3019	Rhadinella tolpanorum	South America	Colubridae	0	1994	(HOLM & CRUZ-DÎAZ, 1994)
3021	Rhadinophanes monticola	South America	Colubridae	0	1981	MYERS & CAMPBELL, 1981
3030	Rhinoguinea magna	Asia	Leptotyphlopidae	0	2014	TRAPE, 2014
3031	Rhinoleptus koniagui	Africa	Leptotyphlopidae	0	1956	(VILLIERS, 1956)
3033	Rhinophis dorsimaculatus	Asia	Uropeltidae	0	1941	DERANIYAGALA, 1941
3044	Rhinophis mendisi	Asia	Uropeltidae	0	2020	GOWER, 2020
3048	Rhinophis porrectus	Asia	Uropeltidae	0	1921	WALL, 1921
3053	Rhinophis travancoricus	Asia	Uropeltidae	0	1892	BOULENGER, 1892
3054	Rhinophis tricoloratus	Asia	Uropeltidae	0	1975	DERANIYAGALA, 1975
3057	Rhinotyphlops ataeniatus	Africa	Typhlopidae	0	1912	(BOULENGER, 1912)
3060	Rhinotyphlops leucocephalus	Africa	Typhlopidae	0	1930	(PARKER, 1930)
3062	Rhinotyphlops scortecci	Africa	Typhlopidae	0	1965	(GANS & LAURENT, 1965)
3081	Saphenophis antioquiensis	South America	Colubridae	0	1943	(DUNN, 1943)
3082	Saphenophis atahuallpae	South America	Colubridae	0	1901	(STEINDACHNER, 1901)
3084	Saphenophis sneiderni	South America	Colubridae	0	1973	MYERS, 1973
3085	Saphenophis tristriatus	South America	Colubridae	0	1940	(RENDAHL & VESTERGREN, 1940)
3089	Scaphiophis raffreyi	Africa	Colubridae	0	1875	BOCOURT, 1875
3103	Sibon dunni	South America	Colubridae	0	1957	PETERS, 1957
3105	Sibon linearis	South America	Colubridae	0	2002	PEREZ-HIGAREDA, LOPEZ-LUNA & SMITH, 2002
3114	Sibynophis bistrigatus	Asia	Colubridae	0	1868	(GÜNTHER, 1868)
3115	Sibynophis bivittatus	Asia	Colubridae	0	1894	(BOULENGER, 1894)
3154	Smithophis linearis	Asia	Colubridae	0	2020	VOGEL, CHEN, DEEPAK, GOWER, SHI, DING & HOU, 2020
3171	Spalerosophis josephscorteccii	Africa	Colubridae	0	1964	LANZA, 1964
3176	Stegonotus ayamaru	Asia	Colubridae	0	2019	KAISER, O’SHEA & KAISER, 2019
3187	Stegonotus melanolabiatus	Asia	Colubridae	0	2017	RUANE, RICHARDS, MCVAY, TJATURADI, KREY & AUSTIN, 2017
3191	Stegonotus poechi	Asia	Colubridae	0	1924	WERNER, 1924
3196	Stoliczkia khasiensis	Asia	Xenodermidae	0	1870	JERDON, 1870
3223	Synophis plectovertebralis	South America	Colubridae	0	2001	SHEIL & GRANT, 2001
3226	Tachymenis affinis	South America	Colubridae	0	1896	BOULENGER, 1896
3227	Tachymenis attenuata	South America	Colubridae	0	1945	WALKER, 1945
3231	Tachymenis tarmensis	South America	Colubridae	0	1945	WALKER, 1945
3242	Tantilla albiceps	South America	Colubridae	0	1925	BARBOUR, 1925
3247	Tantilla bairdi	South America	Colubridae	0	1941	STUART, 1941
3252	Tantilla briggsi	South America	Colubridae	0	1971	SAVITZKY & SMITH, 1971
3255	Tantilla cascadae	South America	Colubridae	0	1981	WILSON & MEYER, 1981
3257	Tantilla coronadoi	South America	Colubridae	0	1944	HARTWEG, 1944
3270	Tantilla jani	South America	Colubridae	0	1895	(GÜNTHER, 1895)
3271	Tantilla johnsoni	South America	Colubridae	0	1999	WILSON, VAUGHN & DIXON, 1999
3277	Tantilla nigra	South America	Colubridae	0	1914	(BOULENGER, 1914)
3279	Tantilla oaxacae	South America	Colubridae	0	1971	WILSON & MEYER, 1971
3280	Tantilla olympia	South America	Colubridae	0	2013	TOWNSEND, WILSON, MEDINA-FLORES & HERRERA-B, 2013
3287	Tantilla robusta	South America	Colubridae	0	2002	CANSECO-MÁRQUEZ, MENDELSOHN & GUTIÉRREZ-MAYÉN, 2002
3293	Tantilla shawi	South America	Colubridae	0	1949	TAYLOR, 1949
3294	Tantilla slavensi	South America	Colubridae	0	1985	PÉREZ-HIGAREDA, SMITH & SMITH, 1985
3299	Tantilla tayrae	South America	Colubridae	0	1983	WILSON, 1983
3300	Tantilla tecta	South America	Colubridae	0	1997	CAMPBELL & SMITH, 1997
3303	Tantilla triseriata	South America	Colubridae	0	1951	SMITH & SMITH, 1951
3306	Tantilla vulcani	South America	Colubridae	0	1998	CAMPBELL, 1998
3316	Telescopus gezirae	Africa	Colubridae	0	1994	BROADLEY, 1994
3330	Tetralepis fruhstorferi	Asia	Colubridae	0	1892	BOETTGER, 1892
3332	Thamnodynastes ceibae	South America	Colubridae	0	2007	BAILEY & THOMAS, 2007
3334	Thamnodynastes chimanta	South America	Colubridae	0	1958	ROZE, 1958
3335	Thamnodynastes corocoroensis	South America	Colubridae	0	1996	GORZULA & AYARZAGÜENA, 1996
3337	Thamnodynastes duida	South America	Colubridae	0	1996	MYERS & DONNELLY, 1996
3342	Thamnodynastes marahuaquensis	South America	Colubridae	0	1996	GORZULA & AYARZAGÜENA, 1996
3400	Thrasops schmidti	Africa	Colubridae	0	1936	LOVERIDGE, 1936
3407	Toxicocalamus grandis	Asia	Elapidae	maybe	1914	(BOULENGER, 1914)
3408	Toxicocalamus holopelturus	Australia	Elapidae	maybe	1969	MCDOWELL, 1969
3409	Toxicocalamus longissimus	Australia	Elapidae	maybe	1896	BOULENGER, 1896
3413	Toxicocalamus misimae	Australia	Elapidae	maybe	1969	MCDOWELL, 1969
3415	Toxicocalamus pachysomus	Australia	Elapidae	maybe	2009	KRAUS, 2009
3418	Toxicocalamus spilolepidotus	Australia	Elapidae	maybe	1969	MCDOWELL, 1969
3419	Toxicocalamus stanleyanus	Australia	Elapidae	maybe	1903	BOULENGER, 1903
3425	Trachischium laeve	Asia	Colubridae	0	1904	PERACCA, 1904
3431	Tretanorhinus mocquardi	South America	Colubridae	0	1891	BOCOURT, 1891
3433	Tretanorhinus taeniatus	South America	Colubridae	0	1903	BOULENGER, 1903
3436	Tricheilostoma broadleyi	Africa	Leptotyphlopidae	0	1997	(WALLACH & HAHN, 1997)
3437	Tricheilostoma dissimilis	Africa	Leptotyphlopidae	0	1886	(BOCAGE, 1886)
3440	Tricheilostoma sundewalli	Africa	Leptotyphlopidae	0	1862	(JAN, 1862)
3441	Trilepida anthracina	South America	Leptotyphlopidae	0	1946	(BAILEY, 1946)
3443	Trilepida brevissima	South America	Leptotyphlopidae	0	1964	(SHREVE, 1964)
3446	Trilepida fuliginosa	South America	Leptotyphlopidae	0	2006	(PASSOS, CARAMASCHI & PINTO, 2006)
3452	Trilepida nicefori	South America	Leptotyphlopidae	0	1946	(DUNN, 1946)
3498	Trimeresurus tibetanus	Asia	Viperidae	1	1982	HUANG, 1982
3513	Trimetopon gracile	South America	Colubridae	0	1872	(GÜNTHER, 1872)
3515	Trimetopon simile	South America	Colubridae	0	1930	DUNN, 1930
3517	Trimetopon viquezi	South America	Colubridae	0	1937	DUNN, 1937
3541	Tropidonophis aenigmaticus	Australia	Colubridae	0	1988	MALNATE & UNDERWOOD, 1988
3542	Tropidonophis dahlii	Australia	Colubridae	0	1899	(WERNER, 1899)
3545	Tropidonophis doriae	Australia	Colubridae	0	1897	(BOULENGER, 1897)
3546	Tropidonophis elongatus	Asia	Colubridae	0	1865	(JAN, 1865)
3547	Tropidonophis halmahericus	Asia	Colubridae	0	1895	(BOETTGER, 1895)
3548	Tropidonophis hypomelas	Australia	Colubridae	0	1877	(GÜNTHER, 1877)
3550	Tropidonophis mcdowelli	Asia	Colubridae	0	1988	MALNATE & UNDERWOOD, 1988
3554	Tropidonophis novaeguineae	Asia	Colubridae	0	1911	(LIDTH DE JEUDE, 1911)
3555	Tropidonophis parkeri	Australia	Colubridae	0	1988	MALNATE & UNDERWOOD, 1988
3556	Tropidonophis picturatus	Asia	Colubridae	0	1837	(SCHLEGEL, 1837)
3557	Tropidonophis punctiventris	Asia	Colubridae	0	1895	(BOETTGER, 1895)
3558	Tropidonophis statisticus	Australia	Colubridae	0	1988	MALNATE & UNDERWOOD, 1988
3560	Tropidophis battersbyi	South America	Tropidophiidae	0	1949	LAURENT, 1949
3561	Tropidophis bucculentus	North America	Tropidophiidae	0	1868	(COPE, 1868)
3572	Tropidophis hardyi	South America	Tropidophiidae	0	1975	SCHWARTZ & GARRIDO, 1975
3574	Tropidophis jamaicensis	South America	Tropidophiidae	0	1928	STULL, 1928
3577	Tropidophis morenoi	South America	Tropidophiidae	0	2001	HEDGES, GARRIDO & DÍAZ, 2001
3578	Tropidophis nigriventris	South America	Tropidophiidae	0	1937	BAILEY, 1937
3580	Tropidophis parkeri	South America	Tropidophiidae	0	1941	GRANT, 1941
3584	Tropidophis schwartzi	South America	Tropidophiidae	0	1963	THOMAS, 1963
3588	Tropidophis stejnegeri	South America	Tropidophiidae	0	1940	GRANT, 1940
3589	Tropidophis stullae	North America	Tropidophiidae	0	1940	GRANT, 1940
3594	Typhlops agoralionis	South America	Typhlopidae	0	2007	THOMAS & HEDGES, 2007
3595	Typhlops capitulatus	South America	Typhlopidae	0	1964	RICHMOND, 1964
3597	Typhlops gonavensis	South America	Typhlopidae	0	1964	RICHMOND, 1964
3600	Typhlops leptolepis	South America	Typhlopidae	0	2013	DOMINGUEZ, FONG & ITURRIAGA, 2013
3602	Typhlops oxyrhinus	South America	Typhlopidae	0	2011	DOMINGUEZ & DIAZ, 2011
3603	Typhlops pachyrhinus	South America	Typhlopidae	0	2011	DOMINGUEZ & DIAZ, 2011
3604	Typhlops proancylops	South America	Typhlopidae	0	2007	THOMAS & HEDGES, 2007
3608	Typhlops silus	South America	Typhlopidae	0	1959	LEGLER, 1959
3609	Typhlops sulcatus	South America	Typhlopidae	0	1868	COPE, 1868
3610	Typhlops sylleptor	South America	Typhlopidae	0	2007	THOMAS & HEDGES, 2007
3611	Typhlops syntherus	South America	Typhlopidae	0	1965	THOMAS, 1965
3620	Uropeltis beddomii	Asia	Uropeltidae	0	1862	(GÜNTHER, 1862)
3623	Uropeltis broughami	Asia	Uropeltidae	0	1878	(BEDDOME, 1878)
3630	Uropeltis macrorhyncha	Asia	Uropeltidae	0	1877	(BEDDOME, 1877)
3631	Uropeltis maculata	Asia	Uropeltidae	0	1878	(BEDDOME, 1878)
3634	Uropeltis nitida	Asia	Uropeltidae	0	1878	(BEDDOME, 1878)
3640	Uropeltis rubrolineata	Asia	Uropeltidae	0	1875	(GÜNTHER, 1875)
3645	Urotheca dumerilli	South America	Colubridae	0	1840	(BIBRON, 1840)
3650	Urotheca myersi	South America	Colubridae	0	1989	SAVAGE & LAHANAS, 1989
3654	Vermicella multifasciata	Australia	Elapidae	maybe	1915	(LONGMAN, 1915)
3684	Xenocalamus michelli	Africa	Lamprophiidae	0	1911	MÜLLER, 1911
3687	Xenochrophis bellulus	Asia	Colubridae	0	1871	(STOLICZKA, 1871)
3707	Xenophidion acanthognathus	Asia	Xenophidiidae	0	1995	GÜNTHER & MANTHEY, 1995
3715	Xerotyphlops etheridgei	Africa	Typhlopidae	0	2002	(WALLACH, 2002)
3716	Xerotyphlops luristanicus	Asia	Typhlopidae	0	2017	TORKI, 2017
244	Apostolepis borellii	South America	Colubridae	0	1904	PERACCA, 1904
2711	Apostolepis tertulianobeui	South America	Colubridae	0	2004	DE LEMA, 2004
603	Borikenophis prymnus	South America	Colubridae	0	1966	(SCHWARTZ, 1966)
795	Calliophis nigrotaeniatus	Asia	Elapidae	1	1863	(PETERS, 1863)
796	Calliophis philippina	Asia	Elapidae	1	1864	(GÜNTHER, 1864)
798	Calliophis suluensis	Asia	Elapidae	1	1891	(STEINDACHNER, 1891)
932	Coniophanes taeniata	South America	Colubridae	0	1870	(PETERS, 1870)
933	Coniophanes taylori	South America	Colubridae	0	1951	HALL, 1951
1122	Dendrelaphis macrops	Asia	Colubridae	0	1877	(GÜNTHER, 1877)
1172	Dipsadoboa kageleri	Africa	Colubridae	0	1939	(UTHMÖLLER, 1939)
1214	Dipsas palmeri	South America	Colubridae	0	1912	(BOULENGER, 1912)
1378	Epictia fallax	South America	Leptotyphlopidae	0	1858	(PETERS, 1858)
17101	Hemibungarus mcclungi	Asia	Elapidae	1	1922	(TAYLOR, 1922)
1852	Indotyphlops fletcheri	Asia	Typhlopidae	0	1919	(WALL, 1919)
18901	Lampropeltis catalinensis	South America	Colubridae	0	1921	(VAN DENBURGH & SLEVIN, 1921)
2321	Micrurus diutius	South America	Elapidae	1	1955	(BURGER, 1955)
2404	Morelia imbricata	Australia	Pythonidae	0	1981	(SMITH, 1981)
2575	Oligodon propinquus	Asia	Colubridae	0	1862	JAN, 1862
2646	Oxybelis potosiensis	South America	Colubridae	0	1941	(TAYLOR, 1941)
2648	Oxybelis vittatus	South America	Colubridae	0	1854	(GIRARD, 1854)
2688	Pareas andersonii	Asia	Pareidae	0	1888	(BOULENGER, 1888)
2702	Pareas modestus	Asia	Pareidae	0	1868	THEOBALD, 1868
2804	Platyceps schmidtleri	Asia	Colubridae	0	2001	(SCHÄTTI & MCCARTHY, 2001)
2831	Polemon graueri	Africa	Lamprophiidae	0	1908	(STERNFELD, 1908)
2990	Pseudorabdion torquatum	Asia	Colubridae	0	1854	(DUMÉRIL, BIBRON & DUMÉRIL, 1854)
3069	Rena iversoni	South America	Leptotyphlopidae	0	1998	(SMITH, BREUKELEN, AUTH & CHISZAR, 1998)
3268	Sinomicrurus nigriventer	Asia	Elapidae	1	1908	(WALL, 1908)
3309	Stegonotus aruensis	Asia	Colubridae	0	1875	(DORIA, 1875)
3323	Stegonotus lividus	Asia	Colubridae	0	1854	(DUMÉRIL, BIBRON & DUMÉRIL, 1854)
33301	Stegonotus sutteri	Asia	Colubridae	0	1953	FORCART, 1953
3585	Trilepida affinis	South America	Leptotyphlopidae	0	1884	(BOULENGER, 1884)
3866	Xerotyphlops syriacus	Asia	Typhlopidae	0	1864	(JAN, 1864)
